# Supplementary material for: Action of silicon on the activity of antioxidant enzymes and on physiological mechanisms mitigates water deficit in sugarcane and energy cane plants
Source: Sci Rep. 2022 Oct 19;12:17487. doi: 10.1038/s41598-022-21680-9 (PMC9581957; doi:10.1038/s41598-022-21680-9)
Supplement: Supplementary file 2 — Supplementary Information 2. [file 41598_2022_21680_MOESM2_ESM.xlsx]

## Sheet: Saccharum officinarum L. 
Water Regimes (WRC %)	Silicon	Replicates	Si accumulation in leaves (mg per plant)	Si accumulation in culms (mg per plant)	Ψw 5a.m.	Ψw 1p.m.	Relative water content 6a.m.	Relative water content 1p.m.	Fv/Fm 8a.m.	Fv/Fm 1p.m.	Electrolyte leakage index 5a.m.	Electrolyte leakage index 2p.m.	Chl a (mg g-1 FM)	Chl b (mg g-1 FM)	Carotenoids (mg g-1 FM)	Photosynthesis rate (A)	Leaf transpiration (E)	Stomatal conductance (Gs)	Intracellular CO2 concentration (Ci)	Instantaneous water use efficiency (WUE)	Instantaneous carboxylation efficiency (ICE)	Hydrogen peroxide (H2O2)	Malondialdehyde content (MDA)	Proline content	Total phenolic	Superoxide dismutase (SOD)	Catalase (CAT)	Ascorbate peroxidase (APX)	Number of green leaves	Dry leaves (%)	Number of tillers	Leaf area	Dry mass of leaves	Dry mass of culms	Shoot dry mass
70	+Si	1	592.392	899.885	-0.28	-1.6	92.9936	76.0417	0.759	0.718	11.4583	7.76699	2.86604	0.574376	1.18296	10.9234	2.51069	0.0678538	79.9795	4.35074	0.195636	511.525	4.01004	7.02236	12.3464	30.9215	86.7717	1974.97	59	53.5433	8	11836.5	203.737	309.491	513.228
70	+Si	2	579.156	891.941	-0.2	-1.60333	95.01	82.3155	0.777	0.752	13.4146	6.74157	2.48021	0.6186	1.22539	9.78482	2.27381	0.0725641	67.3112	4.30327	0.208203	499.033	4.74265	6.73252	12.5628	36.3478	68.1747	2333.28	66	46.3415	10	11666.8	183.941	334.478	518.419
70	+Si	3	603.36	915.224	-0.2	-1.56	93.2697	80.7282	0.725	0.645	13.0952	6.74157	2.32657	0.560701	1.1729	12.9773	2.64985	0.08198	71.3241	4.89737	0.181948	402.556	1.16774	6.28967	13.1442	26.4896	79.1617	1827.82	63	43.2432	10	9249.28	207.509	226.261	433.77
70	+Si	4	733.58	818.488	-0.2	-1.6	91.8056	81.7402	0.778	0.758	12.8457	8.33333	2.37958	0.581506	1.16251	12.9917	1.89596	0.0490172	71.3241	6.85233	0.182151	547.817	1.98351	6.84771	13.1338	31.5125	63.5002	2360.97	60	43.3962	10	10975	202.059	306.933	508.992
70	+Si	5	627.122	1050.58	-0.1	-1.65	93.2697	82.8155	0.771	0.741	13.4146	7.86517	2.23967	0.536697	1.17103	18.2093	2.33258	0.0678538	66.6816	7.80649	0.273078	596.694	3.61219	6.77032	14.4821	36.3478	79.2116	1377.79	75	42.7481	10	11147.4	213.049	255.464	468.513
70	-Si	1	245.831	89.9539	-0.2	-1.6	89.8256	82.9468	0.7415	0.74	12.7907	8.30594	2.44735	0.586958	1.20237	12.1268	2.59382	0.0883016	58.0965	4.67525	0.208735	526.075	3.77133	7.15229	14.5412	24.6955	76.2122	1914.01	57	51.2821	9	9668.59	201.355	349.977	551.332
70	-Si	2	303.808	141.812	-0.2	-1.6	89.8256	78.7699	0.718	0.674	14.6667	8.45568	2.55319	0.591222	1.22183	10.0183	2.30946	0.0764569	73.1211	4.33794	0.19183	540	2.77419	6.60756	12.7017	22.6723	76.2122	1334.01	59	48.6957	9	11797.8	207.825	284.768	492.593
70	-Si	3	230.349	240.998	-0.2	-1.5	90.3846	77.0199	0.734	0.644	14.2857	7.31707	2.29869	0.537703	1.13014	16.7044	2.51152	0.0595251	69.7919	6.65113	0.239346	437.017	3.7405	6.52396	13.1204	21.8633	58.8847	2587.27	75	46.4286	11	11003.4	188.674	273.783	462.457
70	-Si	4	246.523	458.309	-0.2	-1.7	90.1515	80.6936	0.781	0.646	13.9144	8.21918	2.73426	0.672307	1.2952	12.9498	1.69344	0.0463353	73.0549	7.64704	0.177262	545.95	3.07312	6.32588	13.8299	26.4831	75.7994	1872.23	49	44.9438	9	11173.8	201.922	235.783	437.705
70	-Si	5	202.843	273.916	-0.3	-1.6	88.9408	81.6692	0.733	0.676	13.9144	8.33333	2.20324	0.546598	1.1623	12.9498	2.51152	0.0270066	91.21	5.15618	0.204293	528.118	3.1276	6.42812	13.6152	27.7632	82.3904	1862.53	62	45.614	11	11297.7	207	279.529	486.529
30	+Si	1	249.047	265.071	-0.15	-1.7	93.0163	79.7869	0.734	0.695	12.2642	8.15626	3.06023	0.809425	1.54145	10.7858	1.82347	0.0586666	71.2989	5.91501	0.151276	434.367	4.90215	9.26234	8.99418	20.771	91.7185	2788.44	51	37.8049	8	5852.33	85.653	78.2022	163.855
30	+Si	2	337.444	237.845	-0.2	-1.7	88.9051	77.0803	0.74075	0.664	13.7854	7.69231	3.06023	0.809425	1.54145	10.7858	1.55291	0.0452148	70.7222	6.94558	0.15251	368.428	2.9957	8.70856	9.57108	21.288	86.2004	2505.59	59	35.1648	10	5863.37	83.857	75.54	159.397
30	+Si	3	293.117	220.187	-0.22	-1.75	86.3698	79.7869	0.747	0.721	16.092	8.08081	2.70886	0.706202	1.37583	8.45435	2.04474	0.0584193	54.5449	4.13469	0.177407	523.489	4.57384	9.34043	10.8155	18.9897	61.6279	2681.07	57	32.9412	9	5475.35	80.737	75.7273	156.464
30	+Si	4	300.11	270.193	-0.25	-1.75	87.4324	79.2035	0.76	0.698	13.7854	8.69565	3.33849	0.908254	1.70011	13.8283	1.60037	0.0462627	56.1295	8.64074	0.246365	418.915	3.38557	9.40433	9.79415	21.7302	81.3957	2681.07	60	25	10	6021.04	82.663	85.814	168.477
30	+Si	5	507.502	220.187	-0.205	-1.725	88.9309	83.0769	0.722	0.644	13	8.15626	3.13335	0.813821	1.54839	10.0748	0.98035	0.0227502	63.1739	10.2767	0.159477	349.378	1.07061	9.17891	9.85417	23.6611	86.0363	2749.19	70	28.5714	11	6104.74	80.798	75.7273	156.525
30	-Si	1	104.719	63.0451	-0.3	-1.9	87.2434	75.1849	0.729	0.607	16.6673	10.2941	2.2589	0.636264	1.13536	9.29659	3.85091	0.148928	59.9855	2.41413	0.154981	652.433	7.32903	9.51367	8.43873	17.6926	55.6258	2332.15	46	42.5	9	4403.57	61.498	43.127	104.625
30	-Si	2	149.113	42.4589	-0.45	-1.75	83.1291	75.6291	0.709	0.6005	19	9.1954	2.53455	0.664429	1.25728	9.21756	2.96339	0.070079	74.132	3.11047	0.12434	631.259	4.32043	10.7082	8.90559	17.7707	47.5111	1418.72	51	46.3158	9	4648.32	68.252	43.329	111.581
30	-Si	3	174.365	48.5006	-0.35	-1.95	75.7303	74	0.705	0.635	17.2727	10.8333	2.53455	0.664429	1.25728	9.29659	2.96339	0.0721604	48.4178	3.13714	0.148252	751.478	5.47818	13.5918	7.83376	14.6449	60.1449	2593.06	45	41.5584	6	4962.39	65.387	41.815	107.202
30	-Si	4	168.955	52.3796	-0.45	-2	84.0544	79.7844	0.707	0.573	17.1933	10.6557	2.59034	0.651732	1.2743	9.49923	2.61284	0.0731255	57.4195	3.6356	0.165436	631.259	4.51613	9.69116	7.08099	17.1864	70.0158	2114.65	47	52.381	6	4563.45	63.358	42.903	106.261
30	-Si	5	174.096	36.1187	-0.3	-2.1	85.4881	79.1411	0.695	0.587	15.8333	11.0236	2.75441	0.705292	1.36219	9.17299	2.42643	0.0910732	47.1427	3.78045	0.148252	489.867	5.74713	10.0362	7.81713	18.6374	44.8312	2114.65	47	44.7059	8	4663.85	65.286	48.878	114.164
+Si	presence of silicon
-Si	absence of silicon
WRC	Soil water retention capacity
0.7	Without water deficit
30%	Severe water deficit

## Sheet: Saccharum spontaneum L.
Water Regimes (WRC %)	Silicon	Replicates	Si accumulation in leaves (mg per plant)	Si accumulation in culms (mg per plant)	Ψw 5a.m.	Ψw 1p.m.	Relative water content 6a.m.	Relative water content 1p.m.	Fv/Fm 8a.m.	Fv/Fm 1p.m.	Electrolyte leakage index 5a.m.	Electrolyte leakage index 2p.m.	Chl a (mg g-1 FM)	Chl b (mg g-1 FM)	Carotenoids (mg g-1 FM)	Photosynthesis rate (A)	Leaf transpiration (E)	Stomatal conductance (Gs)	Intracellular CO2 concentration (Ci)	Instantaneous water use efficiency (WUE)	Instantaneous carboxylation efficiency (ICE)	Hydrogen peroxide (H2O2)	Malondialdehyde content (MDA)	Proline content	Total phenolic	Superoxide dismutase (SOD)	Catalase (CAT)	Ascorbate peroxidase (APX)	Number of green leaves	Dry leaves (%)	Number of tillers	Leaf area	Dry mass of leaves	Dry mass of culms	Shoot dry mass
70	+Si	1	469.96	381.452	-0.35	-1.68	77.2727	80.7415	0.772333	0.72	15.625	6.12245	2.51596	0.61174	1.28321	13.9371	1.76823	0.0768244	84.7407	5.0328	0.203959	710.558	1.80789	6.51047	12.1928	31.0234	47.389	1196.61	130	32.2917	22	10146	176.235	224.013	400.248
70	+Si	2	500.246	399.742	-0.26	-1.6	87.1721	71.132	0.772333	0.699667	15.1515	6.06061	2.51596	0.61174	1.28321	14.6548	2.36443	0.106645	54.7981	6.19804	0.267433	686.608	2.45735	6.75896	14.3037	38.9505	67.4106	876.424	114	35.9551	21	8020.5	172.046	234.754	406.8
70	+Si	3	429.728	320.017	-0.2	-1.5	89.6721	72.9807	0.749	0.721	16.0164	5.45455	2.40055	0.641232	1.26783	10.5686	1.91122	0.0759251	60.5836	5.44493	0.174447	725.85	2.55269	6.84416	12.8647	41.7078	89.7298	1301.54	138	28.866	24	8392.19	177.156	218.913	396.069
70	+Si	4	493.439	285.601	-0.2	-1.6	76.7503	83.2415	0.786	0.668	16.0164	6.31579	2.82916	0.631293	1.42076	16.5879	2.17655	0.0864649	95.0087	5.42714	0.174593	719.217	2.28065	6.57863	12.1341	59.0833	51.7014	1240.08	109	36.9942	23	10396	169.705	233.93	403.635
70	+Si	5	524.359	346.703	-0.2	-1.5	77.4933	82.07	0.782	0.71	17.2727	7.92079	2.31816	0.562695	1.16103	13.9371	2.17655	0.0864649	69.9084	5.0328	0.199362	710.558	2.30466	6.63969	12.8281	37.7739	80.8224	1893.06	120	35.4839	21	8025.32	180.339	225.194	405.533
70	-Si	1	221.545	56.9829	-0.25	-1.5	80.207	76.5668	0.778	0.652	16.8539	6.75676	2.38822	0.636085	1.31022	16.0571	2.65809	0.127323	70.3205	5.39432	0.228342	685.367	2.12115	6.45083	13.7776	37.3894	64.2696	866.457	115	33.526	19	8728.18	181.463	221.699	403.162
70	-Si	2	212.463	91.399	-0.3	-1.6	79.4271	80.9216	0.785	0.761	17.2414	6.49351	2.32521	0.620693	1.27938	13.6594	2.28266	0.0986576	70.2315	5.984	0.248106	685.367	2.62509	6.49485	13.776	43.1894	60.657	1464.96	126	32.2581	20	10784.4	174.024	183.535	357.559
70	-Si	3	177.604	105.755	-0.3	-1.5425	85.2761	69.6454	0.728	0.71975	13.0435	7.92079	2.74778	0.762965	1.52173	13.2987	2.30008	0.0611932	60.235	5.4919	0.22078	794.061	2.52401	6.54526	11.4	29.5064	60.657	1262.02	115	33.1395	21	8478.18	181.243	212.363	393.606
70	-Si	4	214.181	48.5336	-0.28	-1.52	84.5254	83.4216	0.779	0.699	15.2174	7.40741	2.09166	0.524599	1.12956	10.1795	1.95949	0.0724429	73.3818	5.19498	0.176634	662.7	2.52401	6.51331	13.133	35.9539	67.5544	1513.32	110	36.7816	17	10716.3	175.431	188.826	364.257
70	-Si	5	121.136	75.6676	-0.28	-1.55	84.1049	72.3732	0.77	0.767	17.2414	6.52174	2.38822	0.636085	1.31022	13.2987	2.30008	0.0899042	92.7402	5.39432	0.143397	599.339	2.82581	6.54526	13.0134	33.7305	50.147	1203.33	110	36.0465	19	10683.8	163.928	201.606	365.534
30	+Si	1	238.917	156.012	-0.34	-1.6625	76.8849	82.9573	0.77	0.690833	15.4438	6.52533	3.13201	0.86849	1.48092	13.1234	2.21503	0.101264	78.9856	5.32797	0.181586	406.993	2.4181	7.82262	11.5839	32.1611	64.3131	2313.32	96	23.2	18	6441.2	82.169	71.4098	153.579
30	+Si	2	247.897	148.558	-0.26	-1.65	87.5476	74.5037	0.779	0.6975	15.7407	5.45455	3.07498	0.86849	1.61326	12.3429	2.05197	0.0872193	53.6285	6.01512	0.230155	597.728	1.96559	8.38713	12.58	38.823	73.1595	2780.87	94	21.6667	18	5998.94	76.406	67.998	154.404
30	+Si	3	271.683	163.351	-0.25	-1.65	73.7792	71.0438	0.77	0.695	16.6667	6.96203	3.25302	0.869315	1.7185	12.4068	2.4683	0.089183	85.1701	5.83979	0.20311	237.361	2.25448	8.25985	11.5839	38.4544	64.9686	3461.28	101	23.4848	19	6597.41	86.287	74.769	161.056
30	+Si	4	230.336	164.865	-0.45	-1.7	83.0853	73.3244	0.761	0.690833	15.4438	7.28477	3.07498	0.86849	1.61326	13.1234	2.12481	0.0790658	78.9856	6.17627	0.251751	549.767	2.16976	8.17891	10.9236	48.9974	88.5971	3116.72	93	25	20	6727.26	86.376	75.462	161.838
30	+Si	5	250.65	147.273	-0.4	-1.65	80.3242	75.4573	0.77	0.68	13.9241	6.4	3.12508	0.867665	1.64037	14.6206	2.21503	0.089183	98.1581	5.83979	0.14895	447.962	2.04086	8.66213	11.248	35.679	66.7719	2232.14	96	23.2	15	6441.2	79.607	67.41	147.017
30	-Si	1	128.513	46.3639	-0.45	-1.8	72.0297	60.3894	0.749667	0.657	21.7391	9.48276	2.62336	0.760601	1.37122	7.29827	2.21992	0.114922	54.0731	5.07783	0.13497	786.378	3.2509	8.07465	10.4091	23.3422	62.5397	1943.39	69	30.303	12	5257.75	58.823	47.314	106.137
30	-Si	2	109.523	36.3064	-0.4	-1.7	67.6294	70.249	0.756	0.687	18.9873	8.07201	3.1275	0.796931	1.45777	8.61266	2.55474	0.111299	53.6722	5.07783	0.160468	776.094	3.44516	7.90087	11.0491	25.0848	51.1583	1916.09	81	22.8571	13	5482.17	64.319	49.132	100.451
30	-Si	3	97.036	57.6892	-0.35	-1.85	61.4561	60.6691	0.72	0.679	19.6411	9.25926	2.52577	0.796931	1.45777	8.10725	2.88658	0.149216	54.1859	5.31771	0.149619	1074.35	3.82939	7.90087	10.8065	25.6309	50.3891	2453.72	74	29.5238	15	5048.47	66.379	47.252	113.631
30	-Si	4	120.856	43.8632	-0.5	-1.85	72.1717	62.1691	0.766	0.652	18.9189	7.31707	2.56769	0.821509	1.49455	3.86049	2.88658	0.12446	53.6722	4.70231	0.0719272	958.167	3.38728	7.71885	10.8065	26.2607	40.5459	1213.32	73	31.7757	16	5430.83	62.176	44.762	106.938
30	-Si	5	94.2248	56.0447	-0.75	-1.8	54.6967	76.4706	0.757	0.695	18.9189	8.08081	3.02644	0.808683	1.50754	8.61266	2.98507	0.122404	52.7576	5.14566	0.129246	768.389	3.02366	7.90912	10.9613	25.1054	51.1583	2053.92	71	29.703	14	5063.28	64.456	45.905	110.361
+Si	presence of silicon	WRC	soil water retention capacity
-Si	absence of silicon
WRC	Soil water retention capacity
0.7	Without water deficit
30%	Severe water deficit
